# Supplementary material for: IL-10 Rescues CLL Survival through Repolarization of Inflammatory Nurse-like Cells
Source: Cancers (Basel). 2021 Dec 21;14(1):16. doi: 10.3390/cancers14010016 (PMC8750769; doi:10.3390/cancers14010016)
Supplement: Supplementary file 1 [file cancers-14-00016-s001.zip]

Archive with 1 entries (1 files):
- cancers-1451830-supplementary.pdf
